# Supplementary material for: Genomic testing in 1019 individuals from 349 Pakistani families results in high diagnostic yield and clinical utility
Source: NPJ Genom Med. 2020 Oct 5;5:44. doi: 10.1038/s41525-020-00150-z (PMC7536406; doi:10.1038/s41525-020-00150-z)
Supplement: Supplementary file 3 — Supplementary data 1 [file 41525_2020_150_MOESM3_ESM.xlsx]

## Sheet: Sheet1
Reference sequence	HGVS	ClinVar acc code
NM_003742.2	c.1156G>T	SCV001424341
NM_003742.2	c.3382C>G	SCV001424342
NM_003742.2	c.3691C>T	SCV001424343
NM_003742.2	c.908+1G>C	SCV001424344
NM_003742.2	c.2178+2T>C	SCV001424345
NM_018849.2	c.1783C>T	SCV001424346
NM_018849.2	c.874A>T	SCV001424347
NM_001351295.1	c.526dup	SCV001424348
NM_005691.2	c.3190G>C	SCV001424349
NM_016006.5	c.730dup	SCV001424350
NC_000022.10	g.17687819_17690721del	SCV001424351
NM_000028.2	c.567dup	SCV001424352
NM_000028.2	c.100C>T	SCV001424353
NM_000028.2	c.1078C>T	SCV001424354
NM_000028.2	c.1497_1500dup	SCV001424355
NM_000028.2	c.753_756del	SCV001424356
NM_000642.2	c.2399dup	SCV001424357
NM_000030.2	c.302T>C	SCV001424358
NM_000478.5	c.571G>A	SCV001424359
NM_020919.3	c.4753_4754dup	SCV001424360
NM_001142446.1	c.1816del	SCV001424361
NM_000048.3	c.545G>A	SCV001424362
NM_000049.2	c.162C>A	SCV001424363
NM_000049.2	c.692A>G	SCV001424364
NM_000051.3	c.3503dup	SCV001424365
NM_000051.3	c.3680_3683del	SCV001424366
NM_020632.2	c.2257C>T	SCV001424367
NC_000007.13	g.138400344_138400688del	SCV001424368
NM_000053.2	c.3182G>A	SCV001424369
NM_000053.2	c.3305T>C	SCV001424370
NM_000053.3	c.3301G>A	SCV001424371
NM_000053.3	c.856C>T	SCV001424372
NM_005603.4	c.1804C>T	SCV001424373
NM_005603.4	c.589_592delinsCTCCA	SCV001424374
NM_004329.2	c.44_47del	SCV001424375
NM_007300.3	c.1921dup	SCV001424376
NM_001281723.2	c.104_110delinsTCC	SCV001424377
NM_001281723.2	c.1336G>C	SCV001424378
NM_001281723.2	c.1514_1518del	SCV001424379
NM_001287344.1	c.402T>A	SCV001424380
NM_001287344.1	c.865C>T	SCV001424381
NM_001354346.1	c.1469_1470dup	SCV001424382
NM_001739.1	c.580C>T	SCV001424383
NM_000071.2	c.434C>T	SCV001424384
NC_000007.13	g.80279064_80356762del	SCV001424385
NM_001039802.1	c.191A>G	SCV001424386
NM_000492.3	c.1521_1523del	SCV001424387
NM_000492.3	c.1705T>G	SCV001424388
NM_000492.3	c.2758G>A	SCV001424389
NM_000492.3	c.3209G>A	SCV001424390
NM_000080.3	c.1367_1369del	SCV001424391
NM_017882.2	c.316dup	SCV001424392
NM_001298.2	c.1306C>T	SCV001424393
NM_000494.3	c.3539dup	SCV001424394
NM_000092.4	c.3933C>G	SCV001424395
NM_001031681.2	c.771_793del	SCV001424396
NM_000500.5	c.955C>T	SCV001424397
NM_000784.3	c.1184+1G>A	SCV001424398
NM_001918.2	c.939G>C	SCV001424399
NC_000006.11	g.24205090_24205614del	SCV001424400
NM_000790.3	c.1040G>A	SCV001424401
NM_000108.3	c.685G>T	SCV001424402
NM_004006.2	c.1087C>T	SCV001424403
NM_000110.3	c.1475C>T	SCV001424404
NM_001943.4	c.45+1G>C	SCV001424405
NM_002354.2	c.13C>T	SCV001424406
NM_002354.2	c.439G>T	SCV001424407
NM_004453.2	c.1448C>T	SCV001424408
NM_014297.3	c.487C>T	SCV001424409
NM_024306.4	c.806G>A	SCV001424410
NM_000137.2	c.1062+5G>A	SCV001424411
NM_000137.2	c.192G>T	SCV001424412
NM_000137.2	c.974C>T	SCV001424413
NM_000138.4	c.5636G>A	SCV001424414
NM_000507.3	c.778G>A	SCV001424415
NM_000507.3	c.841G>A	SCV001424416
NM_001127628.1	c.472C>T	SCV001424417
NM_000147.4	c.691G>A	SCV001424418
NC_000017.10	g.41062931_41063443del	SCV001424419
NM_000151.3	c.61del	SCV001424420
NM_000402.3	c.653C>T	SCV001424421
NM_000402.3	c.961G>A	SCV001424422
NM_001323544.1	c.470C>T	SCV001424423
NM_001323544.1	c.516C>G	SCV001424424
NM_000155.2	c.563A>G	SCV001424425
NM_000155.3	c.377+1G>T	SCV001424426
NM_000157.3	c.1448T>C	SCV001424427
NM_001317040.1	c.1025_1026delAT	SCV001424428
NM_001317040.1	c.1399C>T	SCV001424429
NM_001317040.1	c.1398C>G	SCV001424430
NM_016194.3	c.1032C>A	SCV001424431
NM_024312.4	c.3503_3504del	SCV001424432
NM_000518.4	c.27dup	SCV001424433
NM_000518.4	c.51del	SCV001424434
NM_000520.4	c.1274_1277dup	SCV001424435
NM_000520.5	c.902T>G	SCV001424436
NM_000520.5	c.109T>A	SCV001424437
NM_000521.3	c.850C>T	SCV001424438
NM_000521.3	c.1597C>T	SCV001424439
NC_000004.11	g.996510_998191del	SCV001424440
NC_000014.8	g.106321237dup	SCV001424441
NM_181079.4	c.418+1G>C	SCV001424442
NM_033453.3	c.136_138delinsTAA	SCV001424443
NM_002225.3	c.899C>T	SCV001424444
NC_000014.8	g.50731869_50732220del	SCV001424445
NM_000237.2	c.1139+1G>A	SCV001424446
NM_000237.2	c.784C>T	SCV001424447
NM_000237.2	c.987C>A	SCV001424448
NM_000237.2	c.1160_1161insT	SCV001424449
NM_006726.4	c.4159-1G>T	SCV001424450
NM_006726.4	c.4333C>T	SCV001424451
NM_000528.3	c.1644+4A>G	SCV001424452
NM_000243.2	c.688G>A	SCV001424453
NM_000249.2	c.1528_1532delinsACTAGTTTG	SCV001424454
NM_172250.2	c.72C>A	SCV001424455
NM_015506.2	c.394C>T	SCV001424456
NM_002437.4	c.293C>T	SCV001424457
NM_000263.3	c.1336G>A	SCV001424458
NM_000263.3	c.291T>G	SCV001424459
NM_000263.3	c.701G>C	SCV001424460
NM_001350748.1	c.883del	SCV001424461
NM_007103.3	c.1268C>T	SCV001424462
NM_000271.4	c.1097C>G	SCV001424463
NM_000271.4	c.2608T>A	SCV001424464
NM_000271.4	c.2978dup	SCV001424465
NM_000271.4	c.3503G>A	SCV001424466
NM_000271.4	c.3020C>T	SCV001424467
NC_000002.11	g.110827496_110962791del	SCV001424468
NM_000436.3	c.1339-2A>G	SCV001424469
NC_000020.10	g.3844158_3898983del	SCV001424470
NM_000466.2	c.2926+2T>C	SCV001424471
NM_000466.2	c.2T>C	SCV001424472
NM_000294.2	c.553C>T	SCV001424473
NM_000294.2	c.454C>T	SCV001424474
NM_003560.2	c.1742+2T>G	SCV001424475
NM_001083116.1	c.921del	SCV001424476
NM_005807.4	c.3462_3465del	SCV001424477
NC_000007.13	g.141443350_142460881dup	SCV001424478
NM_002769.4	c.365G>A	SCV001424479
NC_000007.13	g.142456977_142460891dup	SCV001424480
NM_001330437.1	c.205G>A	SCV001424481
NM_006509.3	c.919C>T	SCV001424482
NM_001099404.1	c.6046G>A	SCV001424483
NM_001041.3	c.2401G>T	SCV001424484
NM_025243.3	c.482_483del	SCV001424485
NM_001308122.1	c.1481C>T	SCV001424486
NM_014252.3	c.564C>G	SCV001424487
NM_014252.3	c.44C>T	SCV001424488
NM_001177316.1	c.448+1G>A	SCV001424489
NM_001164278.1	c.92_94del	SCV001424490
NM_001164278.1	c.169_175del	SCV001424491
NM_001164278.1	c.936dup	SCV001424492
NM_000343.3	c.187C>T	SCV001424493
NC_000005.9	g.70241893_70247818del	SCV001424494
NM_000543.4	c.1624C>T	SCV001424495
NM_000543.4	c.1382_1383del	SCV001424496
NM_000543.4	c.1493G>A	SCV001424497
NM_000543.4	c.314T>C	SCV001424498
NM_000543.4	c.748A>C	SCV001424499
NM_000454.4	c.377A>C	SCV001424500
NM_001272034.1	c.1280-1G>C	SCV001424501
NM_001322141.1	c.541C>T	SCV001424502
NM_001170416.1	c.332+1G>A	SCV001424503
NM_001170416.1	c.2420del	SCV001424504
NM_002772.2	c.2294del	SCV001424505
NM_002772.2	c.2325del	SCV001424506
NM_001276345.1	c.547C>T	SCV001424507
NM_018006.4	c.835G>A	SCV001424508
NM_000463.2	c.1021C>T	SCV001424509
NM_000463.2	c.1091C>T	SCV001424510
NM_000552.3	c.3931C>T	SCV001424511
NM_001083961.1	c.1531G>A	SCV001424512
NC_000023.10	g.123019502_123022578del	SCV001424513
NM_014797.2	c.1369C>T	SCV001424514
NC_000011.9	g.104288964_134937416dup	SCV001424515
NC_000022.10	g.21514655_22986816del	SCV001424516
NC_000023.10	g.168551_155233098del	SCV001424517
